# Supplementary material for: Drosophila Wing Integration and Modularity: A Multi-Level Approach to Understand the History of Morphological Structures
Source: Biology (Basel). 2022 Apr 8;11(4):567. doi: 10.3390/biology11040567 (PMC9025964; doi:10.3390/biology11040567)
Supplement: Supplementary file 1 [file biology-11-00567-s001.zip]

Archive with 2 entries (2 files):
- Suplement 1 PCA  Static and Developmental Integration Across Species.xlsx
- Suplement 2 PLS and RV coefficient Across 59sp.xlsx
