# Supplementary material for: Drosophila Wing Integration and Modularity: A Multi-Level Approach to Understand the History of Morphological Structures
Source: Biology (Basel). 2022 Apr 8;11(4):567. doi: 10.3390/biology11040567 (PMC9025964; doi:10.3390/biology11040567)
Supplement: Supplementary file 1 [file biology-11-00567-s001.zip › Suplement 1 PCA Static and Developmental Integration Across Species.xlsx]

## Sheet: Sheet1
		Static Integration							Developmental Integration
	Eigenvalues			% Total Variance				Eigenvalues			% Total Variance
Species	PC1	PC2	PC3	PC1	PC2	PC3	PC1 +2+ 3	PC1	PC2	PC3	PC1	PC2	PC3	PC1 +2+ 3
acanthoptera	5.399e-05	3.703e-05	2.31e-05	24.773	16.989	10.6	52.362	3.353e-05	2.714e-05	2.608e-05	15.48	12.53	12.042	40.052
affinis	0.00010471	6.778e-05	3.176e-05	32.741	21.192	9.931	63.864	2.791e-05	2.131e-05	2.007e-05	17.205	13.137	12.376	42.718
albomicans	4.318e-05	2.228e-05	1.73e-05	31.046	16.022	12.442	59.51	2.847e-05	1.551e-05	1.36e-05	21.224	11.561	10.14	42.925
americana	8.408e-05	4.175e-05	3.396e-05	32.629	16.203	13.177	62.009	2.285e-05	1.739e-05	1.709e-05	18.5	14.076	13.839	46.415
americanat	5.785e-05	3.521e-05	2.794e-05	25.735	15.661	12.428	53.824	2.168e-05	1.753e-05	1.664e-05	16.296	13.175	12.503	41.974
ananassae	9.642e-05	3.402e-05	3.26e-05	34.52	12.179	11.671	58.37	3.528e-05	2.379e-05	2.124e-05	18.953	12.781	11.412	43.146
biarmipes	6.237e-05	5.954e-05	3.579e-05	21.769	20.779	12.489	55.037	2.666e-05	2.444e-05	2.053e-05	14.872	13.636	11.455	39.963
bifasciata	7.766e-05	6.041e-05	4.206e-05	28.605	22.251	15.493	66.349	2.301e-05	1.787e-05	1.392e-05	15.756	12.234	9.536	37.526
bipectinat	0.00012367	5.141e-05	4.09e-05	34.733	14.438	11.487	60.658	4.017e-05	3.31e-05	2.224e-05	20.414	16.822	11.304	48.54
busckii	8.093e-05	5.601e-05	2.983e-05	28.363	19.632	10.456	58.451	3.9e-05	3.03e-05	2.556e-05	17.974	13.966	11.78	43.72
buzzatii	6.449e-05	4.773e-05	4.243e-05	23.368	17.294	15.374	56.036	0.0001145	6.931e-05	4.537e-05	29.423	17.809	11.658	58.89
cardini	6.668e-05	3.789e-05	2.29e-05	31.634	17.977	10.865	60.476	2.569e-05	1.576e-05	1.432e-05	18.815	11.542	10.491	40.848
elegans	5.278e-05	2.84e-05	2.312e-05	27.136	14.6	11.888	53.624	3.346e-05	1.935e-05	1.825e-05	20.044	11.589	10.932	42.565
ellisoni	6.371e-05	2.662e-05	1.887e-05	32.539	13.593	9.638	55.77	2.395e-05	2.134e-05	1.689e-05	14.673	13.071	10.349	38.093
equinoxial	5.038e-05	3.281e-05	3.12e-05	24.885	16.205	15.414	56.504	3.546e-05	3.467e-05	2.373e-05	19.816	19.375	13.259	52.45
erecta	4.919e-05	3.936e-05	2.158e-05	26.454	21.168	11.605	59.227	3.39e-05	2.606e-05	1.682e-05	23.68	18.208	11.751	53.639
eugracilis	0.00019122	5.529e-05	2.311e-05	51.65	14.934	6.243	72.827	3.274e-05	2.229e-05	1.907e-05	19.488	13.265	11.35	44.103
euronotus	6.855e-05	2.319e-05	1.608e-05	36.765	12.436	8.622	57.823	2.879e-05	1.973e-05	1.626e-05	19.185	13.15	10.834	43.169
ezoana	3.182e-05	1.342e-05	1.048e-05	31.178	13.149	10.274	54.601	1.58e-05	1.273e-05	1.02e-05	16.433	13.235	10.612	40.28
falleni	4.412e-05	3.22e-05	2.047e-05	24.182	17.646	11.219	53.047	2.802e-05	1.925e-05	1.426e-05	21.404	14.707	10.895	47.006
ficusphila	6.709e-05	4.166e-05	2.836e-05	28.103	17.449	11.88	57.432	4.287e-05	2.564e-05	1.8e-05	24.761	14.81	10.396	49.967
gaucha	6.395e-05	4.097e-05	2.198e-05	29.487	18.891	10.133	58.511	3.001e-05	1.817e-05	1.72e-05	20.534	12.434	11.768	44.736
guanche	4.136e-05	3.039e-05	2.243e-05	22.815	16.761	12.375	51.951	3.719e-05	2.464e-05	2.038e-05	20.6	13.648	11.291	45.539
guttifera	8.201e-05	3.346e-05	2.93e-05	32.62	13.311	11.654	57.585	3.202e-05	1.957e-05	1.443e-05	23.967	14.647	10.805	49.419
hydei	5.597e-05	3.011e-05	2.386e-05	30.256	16.279	12.9	59.435	1.966e-05	1.209e-05	9.67e-06	18.919	11.634	9.303	39.856
hypocausta	6.929e-05	1.929e-05	1.508e-05	40.484	11.269	8.81	60.563	2.284e-05	1.915e-05	1.331e-05	15.85	13.288	9.239	38.377
immigrans	0.00015309	0.0001104	4.65e-05	35.359	25.499	10.74	71.598	2.632e-05	1.486e-05	1.287e-05	20.529	11.588	10.04	42.157
kikkawai	0.00013468	5.471e-05	2.396e-05	43.612	17.717	7.758	69.087	2.306e-05	1.178e-05	8.84e-06	26.332	13.446	10.09	49.868
macrospina	4.64e-05	2.645e-05	1.988e-05	26.691	15.215	11.434	53.34	4.32e-05	2.836e-05	2.379e-05	20.663	13.565	11.382	45.61
malerkotlp	7.011e-05	4.594e-05	4.217e-05	23.186	15.194	13.945	52.325	3.048e-05	2.437e-05	1.976e-05	15.885	12.701	10.3	38.886
		Static Integration							Developmental Integration
	Eigenvalues			% Total Variance				Eigenvalues			% Total Variance
Species	PC1	PC2	PC3	PC1	PC2	PC3	PC1 +2+ 3	PC1	PC2	PC3	PC1	PC2	PC3	PC1 +2+ 3
mauritiana	3.315e-05	2.382e-05	2.368e-05	22.351	16.064	15.965	54.38	3.391e-05	2.811e-05	1.586e-05	22.944	19.023	10.734	52.701
mediostria	2.9e-05	2.419e-05	2.002e-05	21.049	17.561	14.533	53.143	2.799e-05	2.642e-05	2.049e-05	18.778	17.728	13.749	50.255
melanogast	6.037e-05	3.919e-05	2.626e-05	26.954	17.5	11.726	56.18	2.059e-05	1.623e-05	1.406e-05	15.925	12.548	10.873	39.346
melanica	4.858e-05	2.458e-05	1.851e-05	29.692	15.022	11.312	56.026	5.013e-05	2.361e-05	2.123e-05	27.854	13.119	11.797	52.77
mojavensis	8.137e-05	4.965e-05	4.541e-05	27.435	16.74	15.309	59.484	2.964e-05	1.68e-05	1.561e-05	19.058	10.804	10.035	39.897
montana	4.174e-05	2.579e-05	1.967e-05	27.108	16.749	12.773	56.63	2.146e-05	1.48e-05	1.169e-05	20.016	13.805	10.899	44.72
nannoptera	7.338e-05	4.079e-05	3.37e-05	28.179	15.663	12.943	56.785	3.868e-05	2.202e-05	1.966e-05	21.396	12.18	10.875	44.451
nasuta	3.481e-05	2.629e-05	1.439e-05	23.49	17.739	9.712	50.941	3.649e-05	2.463e-05	2.039e-05	19.364	13.068	10.821	43.253
neocordata	9.212e-05	2.623e-05	1.881e-05	43.352	12.345	8.854	64.551	3.277e-05	2.813e-05	1.756e-05	19.025	16.33	10.195	45.55
obscura	0.0002561	6.269e-05	3.83e-05	53.789	13.167	8.045	75.001	2.659e-05	2.181e-05	1.826e-05	16.96	13.912	11.647	42.519
orena	3.9e-05	2.041e-05	1.388e-05	27.883	14.592	9.923	52.398	2.891e-05	2.374e-05	1.897e-05	18.956	15.564	12.441	46.961
persimilis	4.212e-05	2.9e-05	2.071e-05	24.897	17.144	12.24	54.281	4.036e-05	2.776e-05	2.484e-05	19.989	13.75	12.305	46.044
pseudoobsc	5.988e-05	3.059e-05	1.981e-05	31.682	16.183	10.48	58.345	3.399e-05	2.133e-05	1.879e-05	21.033	13.198	11.626	45.857
putrida	6.052e-05	4.458e-05	2.392e-05	27.4	20.182	10.828	58.41	3.484e-05	2.02e-05	1.705e-05	20.313	11.774	9.939	42.026
repleta	0.00010612	4.639e-05	3.428e-05	39.395	17.222	12.724	69.341	6.239e-05	2.056e-05	1.494e-05	34.462	11.356	8.251	54.069
robusta	4.055e-05	2.397e-05	1.607e-05	28.012	16.558	11.099	55.669	2.372e-05	2.085e-05	1.474e-05	16.638	14.625	10.341	41.604
saltans	5.182e-05	2.007e-05	1.243e-05	37.358	14.466	8.961	60.785	2.232e-05	2.009e-05	1.655e-05	15.981	14.378	11.846	42.205
santomea	8.322e-05	4.466e-05	2.66e-05	32.315	17.342	10.33	59.987	6.558e-05	3.629e-05	2.971e-05	28.071	15.531	12.717	56.319
sechellia	0.00045843	3.86e-05	2.327e-05	75.924	6.393	3.854	86.171	6.817e-05	3.292e-05	2.508e-05	32.331	15.613	11.893	59.837
serrata	6.923e-05	4.512e-05	2.944e-05	29.354	19.132	12.482	60.968	3.522e-05	2.369e-05	1.856e-05	18.382	12.363	9.686	40.431
siamana	4.265e-05	3.193e-05	1.634e-05	28.192	21.101	10.798	60.091	1.848e-05	1.541e-05	1.367e-05	15.266	12.734	11.298	39.298
simulans	5.728e-05	4.852e-05	3.062e-05	23.378	19.801	12.495	55.674	3.244e-05	2.972e-05	2.172e-05	18.124	16.603	12.135	46.862
takahashii	9.403e-05	5.394e-05	3.96e-05	32.747	18.783	13.789	65.319	4.211e-05	2.239e-05	1.708e-05	23.918	12.718	9.704	46.34
teissieri	7.597e-05	4.642e-05	3.243e-05	32.661	19.954	13.943	66.558	5.323e-05	2.859e-05	1.927e-05	30.371	16.31	10.996	57.677
tripunctat	4.579e-05	4.021e-05	2.203e-05	26.333	23.12	12.669	62.122	2.132e-05	1.852e-05	1.422e-05	17.387	15.103	11.595	44.085
unipunctat	4.278e-05	3.191e-05	2.174e-05	25.303	18.875	12.859	57.037	2.271e-05	1.562e-05	1.225e-05	19.309	13.286	10.419	43.014
virilis	6.237e-05	2.704e-05	1.872e-05	36.207	15.695	10.865	62.767	3.006e-05	2.099e-05	1.576e-05	21.471	14.997	11.261	47.729
willistoni	7.72e-05	3.912e-05	3.539e-05	32.512	16.473	14.906	63.891	3.56e-05	2.133e-05	1.798e-05	22.803	13.66	11.514	47.977
yakuba	4.313e-05	2.873e-05	1.86e-05	27.702	18.455	11.947	58.104	4.295e-05	3.312e-05	2.014e-05	25.399	19.589	11.91	56.898
