# Supplementary material for: Drosophila Wing Integration and Modularity: A Multi-Level Approach to Understand the History of Morphological Structures
Source: Biology (Basel). 2022 Apr 8;11(4):567. doi: 10.3390/biology11040567 (PMC9025964; doi:10.3390/biology11040567)
Supplement: Supplementary file 1 [file biology-11-00567-s001.zip › Suplement 2 PLS and RV coefficient Across 59sp.xlsx]

## Sheet: Sheet1
	Static Integration							Developmental Integration
		Singular value		% total covar.		RV		Singular value		% total covar.		RV
		PLS1	PLS2	PLS1	PLS2			PLS1	PLS2	PLS1	PLS2
	acanthoptera	2.359e-05	1.611e-05	57.235	26.712	0.510242		1.438e-05	9.56e-06	45.472	20.081	0.297783
	affinis	4.583e-05	2.613e-05	67.85	22.046	0.529461		1.108e-05	8.76e-06	43.983	27.497	0.319502
	albomicans	1.862e-05	1e-05	68.225	19.659	0.565855		1.263e-05	5.5e-06	67.252	12.745	0.397034
	americana	3.373e-05	1.806e-05	66.598	19.099	0.508585		9.17e-06	7.38e-06	40.254	26.093	0.356229
	americanat	2.814e-05	1.404e-05	66.614	16.583	0.573574		8.36e-06	6.59e-06	38.752	24.09	0.297401
	ananassae	4.162e-05	1.507e-05	78.676	10.317	0.54907		1.076e-05	9.35e-06	34.211	25.863	0.300303
	biarmipes	2.634e-05	2.364e-05	42.595	34.313	0.452558		1.014e-05	9.07e-06	36.935	29.516	0.259727
	bifasciata	3.56e-05	2.598e-05	52.376	27.899	0.649611		9.77e-06	5.66e-06	50.468	16.968	0.297462
	bipectinat	5.043e-05	1.963e-05	74.575	11.298	0.503952		1.526e-05	1.07e-05	51.538	25.326	0.289361
	busckii	3.638e-05	2.235e-05	64.351	24.275	0.534331		1.686e-05	1.116e-05	49.157	21.541	0.380875
	buzzatii	2.261e-05	1.807e-05	44.114	28.164	0.330252		3.911e-05	2.826e-05	56.874	29.698	0.338076
	cardini	3.015e-05	1.539e-05	70.702	18.433	0.615375		8.29e-06	5.94e-06	40.964	21.039	0.277079
	elegans	2.316e-05	1.085e-05	65.785	14.435	0.505605		1.399e-05	8.35e-06	50.119	17.86	0.426148
	ellisoni	3.024e-05	1.087e-05	78.11	10.088	0.675804		9.56e-06	8.47e-06	36.341	28.517	0.312221
	equinoxial	2.159e-05	1.413e-05	51.225	21.923	0.484438		1.425e-05	1.132e-05	44.976	28.377	0.340032
	erecta	2.039e-05	1.693e-05	50.106	34.54	0.499328		1.43e-05	1.106e-05	49.27	29.503	0.456779
	eugracilis	6.892e-05	2.197e-05	86.992	8.837	0.556262		1.268e-05	8.4e-06	51.772	22.717	0.308183
	euronotus	3.257e-05	9.3e-06	85.533	6.973	0.688123		1.108e-05	7.12e-06	46.962	19.401	0.366662
	ezoana	1.486e-05	5.43e-06	78.015	10.406	0.621686		7.01e-06	5.41e-06	44.725	26.62	0.402249
	falleni	1.982e-05	1.243e-05	55.936	22.003	0.508199		1.095e-05	5.56e-06	58.291	15.051	0.323146
	ficusphila	2.597e-05	1.499e-05	59.753	19.91	0.398397		1.221e-05	7.68e-06	52.852	20.951	0.215431
	gaucha	2.398e-05	1.924e-05	51.938	33.442	0.558409		9.12e-06	7.52e-06	38.237	26.006	0.286757
	guanche	1.526e-05	1.261e-05	47.048	32.117	0.341615		1.296e-05	8.82e-06	0.62516	0.72593	0.301673
	guttifera	3.789e-05	1.3e-05	77.394	9.105	0.578167		1.509e-05	5.7e-06	76.648	10.936	0.473242
	hydei	2.227e-05	1.388e-05	59.172	22.99	0.518156		7.65e-06	4.03e-06	50.663	14.041	0.331374
	hypocausta	3.146e-05	7.38e-06	89.233	4.904	0.629311		9.5e-06	6.62e-06	44.104	21.398	0.340692
	immigrans	7.125e-05	5.01e-05	61.586	30.445	0.716939		1.165e-05	5.93e-06	58.717	15.207	0.44341
	kikkawai	5.906e-05	2.145e-05	84.218	11.108	0.586251		8.46e-06	4.7e-06	58.708	18.131	0.370488
	macrospina	1.728e-05	9.27e-06	63.713	18.326	0.324078		1.257e-05	1.059e-05	42.805	30.393	0.229512
	malerkotlp	3.114e-05	1.893e-05	52.923	19.551	0.497404		1.08e-05	9.06e-06	34.508	24.303	0.298981
	Static Integration							Developmental Integration
		Singular value		% total covar.		RV		Singular value		% total covar.		RV
		PLS1	PLS2	PLS1	PLS2			PLS1	PLS2	PLS1	PLS2
	mauritiana	1.244e-05	8.14e-06	49.342	21.128	0.309033		1.373e-05	8.93e-06	55.362	23.389	0.337007
	mediostria	1.244e-05	1.02e-05	43.837	29.472	0.484257		1.239e-05	1.109e-05	44.258	35.439	0.435437
	melanogast	2.337e-05	1.384e-05	55.686	19.526	0.393229		2.226e-05	1.013e-05	64.489	13.358	0.535823
	melanica	1.848e-05	1.038e-05	64.176	20.241	0.489898		8.12e-06	5.29e-06	45.713	19.429	0.299347
	mojavensis	3.667e-05	2.256e-05	55.776	21.1	0.626759		1.309e-05	6.91e-06	58.709	16.36	0.392081
	montana	1.873e-05	1.115e-05	59.737	21.169	0.600345		8.48e-06	5.81e-06	48.998	22.993	0.351887
	nannoptera	3.398e-05	1.749e-05	64.879	17.188	0.604112		1.542e-05	8.34e-06	60.369	17.641	0.336877
	nasuta	1.382e-05	1.106e-05	51.22	32.842	0.436932		1.633e-05	7.5e-06	62.687	13.209	0.355933
	neocordata	3.837e-05	1.007e-05	88.335	6.082	0.600235		1.117e-05	6.85e-06	51.224	19.27	0.204603
	obscura	0.00011367	2.811e-05	91.3	5.583	0.839628		1.061e-05	8.08e-06	42.243	24.487	0.340182
	orena	1.774e-05	7.45e-06	70.308	12.405	0.544117		1.124e-05	8.82e-06	38.609	23.757	0.37844
	persimilis	1.764e-05	1.146e-05	55.015	23.236	0.447611		1.709e-05	1.109e-05	51.175	21.541	0.382449
	pseudoobsc	2.744e-05	1.42e-05	71.998	19.284	0.605863		1.318e-05	7.19e-06	59.325	17.681	0.369883
	putrida	2.716e-05	1.824e-05	59.954	27.047	0.569862		1.578e-05	7.73e-06	62.916	15.078	0.42729
	repleta	5.21e-05	2.015e-05	81.492	12.187	0.805802		2.957e-05	8.88e-06	84.872	7.654	0.68476
	robusta	1.402e-05	8.24e-06	60.134	20.751	0.430999		8.82e-06	7.02e-06	39.585	25.105	0.294355
	saltans	2.318e-05	7.73e-06	84.839	9.424	0.573646		8.22e-06	7.56e-06	36.836	31.198	0.265805
	santomea	3.631e-05	1.858e-05	69.634	18.235	0.533222		2.819e-05	1.454e-05	60.505	16.085	0.498096
	sechellia	0.00018399	1.382e-05	98.929	0.558	0.844573		2.835e-05	1.375e-05	69.793	16.434	0.503828
	serrata	2.857e-05	2.02e-05	58.346	29.17	0.492064		1.319e-05	9.07e-06	46.559	22.012	0.312116
	siamana	1.912e-05	1.325e-05	60.843	29.225	0.539673		7.61e-06	5.56e-06	41.219	22.052	0.315011
	simulans	2.725e-05	1.598e-05	59.903	20.589	0.477405		1.388e-05	1.236e-05	37.148	29.454	0.437455
	takahashii	3.206e-05	2.092e-05	53.626	22.838	0.387639		1.622e-05	7.22e-06	68.771	13.632	0.307848
	teissieri	2.849e-05	2.018e-05	55.418	27.801	0.461087		2.169e-05	9.11e-06	69.367	12.249	0.412124
	tripunctat	1.944e-05	1.627e-05	50.699	35.519	0.481862		7.73e-06	7.42e-06	36.599	33.723	0.333771
	unipunctat	1.721e-05	1.476e-05	44.505	32.746	0.549434		9.47e-06	6.14e-06	51.86	21.832	0.401427
	virilis	2.928e-05	9.84e-06	82.191	9.285	0.626903		1.304e-05	7.07e-06	60.181	17.706	0.392618
	willistoni	3.562e-05	1.558e-05	72.305	13.837	0.582243		1.342e-05	7.98e-06	55.398	19.568	0.398377
	yakuba	1.621e-05	1.018e-05	56.747	22.397	0.358163		1.578e-05	1.248e-05	48.839	30.554	0.367521
